# Supplementary material for: Salmonella enterica Serovar Dublin from Cattle in California from 1993–2019: Antimicrobial Resistance Trends of Clinical Relevance
Source: Antibiotics (Basel). 2022 Aug 17;11(8):1110. doi: 10.3390/antibiotics11081110 (PMC9405026; doi:10.3390/antibiotics11081110)
Supplement: Supplementary file 1 [file antibiotics-11-01110-s001.zip]

Archive with 1 entries (1 files):
- antibiotics-1831256-supplementary.pdf
